# Supplementary material for: Tunable analog thermal material
Source: Nat Commun. 2020 Nov 27;11:6028. doi: 10.1038/s41467-020-19909-0 (PMC7699644; doi:10.1038/s41467-020-19909-0)
Supplement: Supplementary file 2 — Source Data [file 41467_2020_19909_MOESM2_ESM.xlsx]

## Sheet: Figure 2d
Figure 2d
		Rotation rates (rad/min)	T-fluid (K)	T-solid (K)
		0.001	349.875	348.754
			348.682	347.629
			347.599	346.58
			347.579	346.56
			347.555	346.537
			346.515	345.51
			345.637	344.634
			345.528	344.524
			345.384	344.38
			344.582	343.574
			343.841	342.829
			343.607	342.592
			343.457	342.442
			342.608	341.591
			342.345	341.327
			341.72	340.706
			340.98	339.977
			340.534	339.541
			339.947	338.973
			339.471	338.518
			339.158	338.222
			338.352	337.47
			337.303	336.52
			337.187	336.416
			337.022	336.27
			336.195	335.552
			335.496	334.968
			335.158	334.691
			334.908	334.487
			334.044	333.808
			333.593	333.466
			333.086	333.097
			332.409	332.595
			332.088	332.352
			331.144	331.609
			331.107	331.578
			331.047	331.53
			330.158	330.793
			329.184	329.951
			329.116	329.89
			329.067	329.847
			327.921	328.81
			327.076	328.021
			326.838	327.796
			326.423	327.4
			325.789	326.788
			325.314	326.324
			324.583	325.603
			323.97	324.994
			323.684	324.708
			322.836	323.858
			322.692	323.712
			322.463	323.482
			321.72	322.734
			320.939	321.948
			320.774	321.782
			320.638	321.646
			319.788	320.797
			318.813	319.833
			318.726	319.747
			318.649	319.672
			317.619	318.675
		Rotation rates (rad/min)	T-fluid (K)	T-solid (K)
		0.002	349.841	348.241
			348.613	347.113
			347.499	346.043
			347.478	346.023
			347.454	345.999
			346.388	344.938
			345.492	344.029
			345.381	343.914
			345.236	343.765
			344.421	342.926
			343.671	342.153
			343.434	341.909
			343.285	341.754
			342.431	340.879
			342.168	340.61
			341.543	339.979
			340.806	339.247
			340.364	338.814
			339.784	338.256
			339.313	337.814
			339.005	337.529
			338.213	336.818
			337.186	335.944
			337.073	335.852
			336.912	335.721
			336.106	335.092
			335.426	334.596
			335.097	334.364
			334.855	334.196
			334.016	333.656
			333.579	333.394
			333.088	333.117
			332.432	332.734
			332.121	332.544
			331.204	331.944
			331.168	331.92
			331.11	331.879
			330.246	331.272
			329.296	330.514
			329.23	330.458
			329.182	330.419
			328.06	329.458
			327.23	328.71
			326.995	328.493
			326.585	328.108
			325.959	327.507
			325.489	327.046
			324.76	326.322
			324.146	325.703
			323.861	325.411
			323.009	324.538
			322.864	324.388
			322.633	324.15
			321.881	323.374
			321.088	322.558
			320.92	322.386
			320.783	322.245
			319.915	321.363
			318.916	320.369
			318.827	320.281
			318.748	320.204
			317.689	319.188
		Rotation rates (rad/min)	T-fluid (K)	T-solid (K)
		0.003	349.786	347.794
			348.501	346.71
			347.337	345.648
			347.315	345.626
			347.291	345.601
			346.185	344.49
			345.259	343.535
			345.145	343.415
			344.996	343.259
			344.161	342.382
			343.398	341.577
			343.158	341.323
			343.008	341.163
			342.146	340.262
			341.885	339.988
			341.259	339.347
			340.527	338.613
			340.091	338.184
			339.523	337.638
			339.061	337.21
			338.759	336.937
			337.99	336.267
			336.999	335.468
			336.891	335.384
			336.736	335.268
			335.964	334.718
			335.314	334.296
			335.001	334.106
			334.771	333.975
			333.973	333.545
			333.558	333.347
			333.091	333.141
			332.468	332.852
			332.173	332.705
			331.301	332.223
			331.266	332.202
			331.211	332.169
			330.386	331.644
			329.476	330.994
			329.412	330.946
			329.367	330.911
			328.283	330.038
			327.477	329.333
			327.248	329.125
			326.845	328.752
			326.231	328.164
			325.767	327.707
			325.043	326.981
			324.43	326.351
			324.145	326.054
			323.286	325.154
			323.14	324.998
			322.906	324.751
			322.141	323.945
			321.328	323.092
			321.157	322.912
			321.015	322.764
			320.118	321.841
			319.082	320.801
			318.989	320.709
			318.908	320.629
			317.801	319.573
		Rotation rates (rad/min)	T-fluid (K)	T-solid (K)
		0.004	349.712	347.59
			348.351	346.405
			347.122	345.243
			347.099	345.221
			347.074	345.195
			345.914	344.032
			344.95	343.031
			344.831	342.906
			344.678	342.743
			343.817	341.826
			343.037	340.992
			342.791	340.73
			342.639	340.566
			341.77	339.648
			341.508	339.371
			340.883	338.722
			340.159	337.989
			339.73	337.566
			339.177	337.036
			338.726	336.624
			338.435	336.365
			337.696	335.74
			336.752	335.018
			336.649	334.944
			336.504	334.843
			335.776	334.369
			335.166	334.019
			334.873	333.865
			334.659	333.759
			333.915	333.43
			333.529	333.284
			333.095	333.135
			332.516	332.924
			332.241	332.813
			331.428	332.437
			331.396	332.421
			331.344	332.394
			330.571	331.961
			329.714	331.401
			329.654	331.359
			329.611	331.328
			328.578	330.541
			327.804	329.883
			327.582	329.686
			327.19	329.328
			326.592	328.758
			326.135	328.309
			325.419	327.586
			324.806	326.952
			324.522	326.65
			323.654	325.729
			323.507	325.57
			323.268	325.315
			322.485	324.48
			321.646	323.584
			321.47	323.396
			321.324	323.242
			320.389	322.272
			319.302	321.18
			319.205	321.084
			319.12	321
			317.951	319.897
		Rotation rates (rad/min)	T-fluid (K)	T-solid (K)
		0.005	349.624	347.338
			348.171	346.104
			346.863	344.883
			346.839	344.86
			346.812	344.833
			345.588	343.608
			344.577	342.557
			344.454	342.425
			344.295	342.255
			343.403	341.298
			342.602	340.432
			342.352	340.16
			342.198	339.992
			341.318	339.048
			341.057	338.768
			340.433	338.116
			339.719	337.391
			339.299	336.977
			338.763	336.467
			338.327	336.074
			338.048	335.83
			337.345	335.254
			336.458	334.612
			336.361	334.548
			336.227	334.461
			335.551	334.064
			334.991	333.783
			334.721	333.663
			334.525	333.583
			333.846	333.342
			333.495	333.24
			333.1	333.139
			332.573	332.994
			332.322	332.915
			331.58	332.636
			331.55	332.623
			331.503	332.603
			330.792	332.258
			329.998	331.789
			329.942	331.753
			329.901	331.726
			328.931	331.027
			328.194	330.419
			327.982	330.234
			327.602	329.893
			327.023	329.344
			326.575	328.903
			325.869	328.186
			325.257	327.546
			324.973	327.241
			324.095	326.299
			323.946	326.136
			323.702	325.872
			322.899	325.005
			322.03	324.074
			321.848	323.878
			321.695	323.715
			320.716	322.695
			319.568	321.545
			319.466	321.444
			319.376	321.356
			318.131	320.197
		Rotation rates (rad/min)	T-fluid (K)	T-solid (K)
		0.006	349.524	347.113
			347.967	345.822
			346.57	344.537
			346.544	344.512
			346.515	344.483
			345.219	343.194
			344.158	342.089
			344.028	341.951
			343.864	341.773
			342.937	340.775
			342.114	339.88
			341.857	339.6
			341.701	339.427
			340.811	338.465
			340.551	338.183
			339.929	337.53
			339.227	336.815
			338.815	336.411
			338.3	335.923
			337.88	335.552
			337.615	335.326
			336.953	334.801
			336.129	334.241
			336.04	334.187
			335.918	334.115
			335.301	333.793
			334.795	333.577
			334.552	333.489
			334.377	333.433
			333.77	333.269
			333.457	333.206
			333.106	333.145
			332.636	333.054
			332.413	333.003
			331.749	332.81
			331.722	332.801
			331.68	332.786
			331.038	332.526
			330.314	332.145
			330.263	332.115
			330.225	332.092
			329.324	331.482
			328.63	330.928
			328.428	330.755
			328.062	330.433
			327.506	329.908
			327.068	329.479
			326.374	328.773
			325.764	328.133
			325.48	327.826
			324.592	326.866
			324.441	326.699
			324.19	326.427
			323.365	325.528
			322.463	324.556
			322.273	324.351
			322.113	324.18
			321.084	323.11
			319.869	321.899
			319.761	321.794
			319.665	321.701
			318.335	320.48
		Rotation rates (rad/min)	T-fluid (K)	T-solid (K)
		0.007	349.415	346.906
			347.746	345.553
			346.253	344.198
			346.225	344.172
			346.195	344.142
			344.821	342.785
			343.705	341.627
			343.569	341.483
			343.398	341.297
			342.435	340.259
			341.59	339.335
			341.326	339.048
			341.168	338.871
			340.268	337.894
			340.008	337.61
			339.389	336.959
			338.701	336.258
			338.299	335.866
			337.806	335.403
			337.404	335.055
			337.154	334.847
			336.536	334.376
			335.78	333.899
			335.699	333.854
			335.589	333.797
			335.036	333.547
			334.587	333.394
			334.373	333.335
			334.219	333.301
			333.689	333.207
			333.417	333.177
			333.111	333.149
			332.703	333.106
			332.509	333.077
			331.928	332.964
			331.905	332.959
			331.867	332.949
			331.3	332.767
			330.65	332.472
			330.604	332.448
			330.57	332.429
			329.743	331.909
			329.095	331.411
			328.904	331.252
			328.554	330.95
			328.021	330.453
			327.594	330.037
			326.914	329.344
			326.306	328.705
			326.023	328.397
			325.125	327.421
			324.972	327.25
			324.715	326.97
			323.867	326.044
			322.929	325.033
			322.732	324.819
			322.564	324.641
			321.482	323.519
			320.194	322.245
			320.08	322.134
			319.977	322.035
			318.557	320.75
		Rotation rates (rad/min)	T-fluid (K)	T-solid (K)
		0.008	349.301	346.714
			347.514	345.293
			345.921	343.866
			345.892	343.838
			345.859	343.807
			344.405	342.382
			343.233	341.171
			343.091	341.021
			342.913	340.828
			341.913	339.752
			341.046	338.802
			340.775	338.507
			340.614	338.327
			339.706	337.339
			339.446	337.055
			338.83	336.407
			338.158	335.723
			337.767	335.346
			337.297	334.909
			336.914	334.585
			336.681	334.397
			336.107	333.981
			335.422	333.585
			335.349	333.55
			335.252	333.507
			334.763	333.326
			334.374	333.232
			334.189	333.2
			334.058	333.185
			333.606	333.154
			333.376	333.152
			333.117	333.151
			332.772	333.147
			332.607	333.141
			332.112	333.098
			332.092	333.095
			332.059	333.09
			331.567	332.983
			330.995	332.77
			330.954	332.752
			330.924	332.737
			330.173	332.307
			329.572	331.866
			329.394	331.722
			329.061	331.441
			328.552	330.973
			328.136	330.572
			327.472	329.896
			326.868	329.261
			326.585	328.953
			325.679	327.966
			325.523	327.791
			325.259	327.504
			324.389	326.551
			323.415	325.503
			323.211	325.281
			323.034	325.094
			321.898	323.921
			320.535	322.583
			320.414	322.466
			320.305	322.362
			318.789	321.009
		Rotation rates (rad/min)	T-fluid (K)	T-solid (K)
		0.009	349.184	346.535
			347.277	345.046
			345.582	343.548
			345.551	343.519
			345.517	343.486
			343.982	341.993
			342.754	340.73
			342.605	340.572
			342.421	340.373
			341.385	339.258
			340.495	338.284
			340.218	337.983
			340.055	337.8
			339.139	336.803
			338.88	336.52
			338.269	335.879
			337.614	335.214
			337.234	334.852
			336.787	334.444
			336.424	334.146
			336.208	333.978
			335.68	333.617
			335.066	333.303
			335.001	333.277
			334.916	333.248
			334.493	333.135
			334.163	333.095
			334.007	333.087
			333.898	333.09
			333.524	333.113
			333.335	333.134
			333.123	333.155
			332.84	333.183
			332.705	333.195
			332.294	333.212
			332.278	333.212
			332.25	333.211
			331.834	333.171
			331.338	333.037
			331.303	333.025
			331.275	333.014
			330.603	332.673
			330.049	332.289
			329.884	332.16
			329.568	331.902
			329.085	331.466
			328.68	331.081
			328.033	330.423
			327.434	329.795
			327.152	329.487
			326.238	328.491
			326.08	328.314
			325.81	328.021
			324.918	327.044
			323.909	325.959
			323.697	325.729
			323.512	325.534
			322.322	324.31
			320.883	322.909
			320.755	322.787
			320.639	322.678
			319.026	321.256
		Rotation rates (rad/min)	T-fluid (K)	T-solid (K)
		0.01	349.066	346.366
			347.038	344.808
			345.242	343.237
			345.209	343.207
			345.173	343.173
			343.559	341.613
			342.276	340.3
			342.121	340.136
			341.93	339.93
			340.859	338.782
			339.95	337.786
			339.667	337.479
			339.502	337.294
			338.58	336.292
			338.322	336.01
			337.717	335.378
			337.08	334.735
			336.711	334.39
			336.288	334.012
			335.945	333.74
			335.746	333.592
			335.263	333.286
			334.719	333.051
			334.662	333.033
			334.59	333.017
			334.23	332.966
			333.958	332.976
			333.83	332.99
			333.742	333.008
			333.444	333.078
			333.296	333.118
			333.129	333.159
			332.907	333.211
			332.799	333.237
			332.471	333.309
			332.458	333.311
			332.435	333.314
			332.092	333.335
			331.672	333.275
			331.642	333.268
			331.618	333.261
			331.021	333.005
			330.515	332.679
			330.363	332.566
			330.064	332.331
			329.607	331.927
			329.215	331.56
			328.585	330.925
			327.992	330.305
			327.711	329.999
			326.791	328.998
			326.631	328.818
			326.355	328.519
			325.443	327.521
			324.4	326.403
			324.181	326.165
			323.989	325.964
			322.746	324.691
			321.232	323.227
			321.097	323.099
			320.974	322.985
			319.265	321.495
		Rotation rates (rad/min)	T-fluid (K)	T-solid (K)
		0.011	348.95	346.208
			346.802	344.581
			344.906	342.94
			344.872	342.908
			344.834	342.873
			343.142	341.248
			341.808	339.887
			341.646	339.718
			341.449	339.505
			340.346	338.324
			339.419	337.31
			339.129	336.998
			338.963	336.812
			338.037	335.807
			337.781	335.528
			337.183	334.906
			336.565	334.288
			336.208	333.96
			335.808	333.613
			335.485	333.367
			335.302	333.24
			334.864	332.988
			334.388	332.829
			334.338	332.819
			334.278	332.815
			333.98	332.821
			333.763	332.876
			333.662	332.91
			333.594	332.942
			333.369	333.05
			333.258	333.106
			333.134	333.157
			332.969	333.232
			332.889	333.271
			332.639	333.389
			332.629	333.393
			332.611	333.399
			332.339	333.476
			331.99	333.484
			331.965	333.482
			331.944	333.479
			331.422	333.305
			330.962	333.036
			330.822	332.938
			330.541	332.727
			330.11	332.355
			329.73	332.005
			329.119	331.394
			328.532	330.785
			328.254	330.482
			327.33	329.479
			327.168	329.298
			326.887	328.994
			325.957	327.977
			324.882	326.828
			324.656	326.584
			324.456	326.375
			323.162	325.056
			321.576	323.532
			321.434	323.398
			321.305	323.279
			319.501	321.722
		Rotation rates (rad/min)	T-fluid (K)	T-solid (K)
		0.012	348.835	346.057
			346.571	344.363
			344.579	342.653
			344.542	342.62
			344.503	342.583
			342.737	340.897
			341.353	339.491
			341.185	339.316
			340.983	339.098
			339.85	337.888
			338.907	336.858
			338.613	336.542
			338.445	336.354
			337.518	335.351
			337.264	335.075
			336.674	334.467
			336.075	333.875
			335.73	333.565
			335.354	333.249
			335.05	333.03
			334.884	332.923
			334.488	332.724
			334.078	332.637
			334.035	332.635
			333.986	332.642
			333.745	332.701
			333.581	332.796
			333.504	332.846
			333.456	332.89
			333.298	333.031
			333.223	333.098
			333.14	333.159
			333.028	333.249
			332.973	333.298
			332.796	333.454
			332.789	333.461
			332.776	333.47
			332.569	333.596
			332.289	333.667
			332.269	333.67
			332.251	333.67
			331.799	333.578
			331.384	333.358
			331.257	333.274
			330.993	333.087
			330.587	332.749
			330.22	332.42
			329.628	331.835
			329.05	331.239
			328.773	330.94
			327.847	329.937
			327.685	329.755
			327.398	329.447
			326.453	328.415
			325.349	327.238
			325.116	326.986
			324.909	326.771
			323.568	325.408
			321.912	323.825
			321.764	323.687
			321.628	323.563
			319.733	321.94
		Rotation rates (rad/min)	T-fluid (K)	T-solid (K)
		0.013	348.724	345.916
			346.346	344.155
			344.261	342.379
			344.223	342.344
			344.182	342.306
			342.346	340.562
			340.917	339.113
			340.743	338.934
			340.536	338.71
			339.376	337.474
			338.42	336.432
			338.122	336.113
			337.953	335.924
			337.026	334.924
			336.775	334.653
			336.194	334.06
			335.615	333.496
			335.281	333.205
			334.929	332.919
			334.644	332.728
			334.494	332.64
			334.139	332.492
			333.79	332.473
			333.754	332.478
			333.716	332.495
			333.529	332.602
			333.413	332.732
			333.359	332.796
			333.329	332.849
			333.233	333.017
			333.19	333.092
			333.144	333.159
			333.082	333.259
			333.05	333.315
			332.941	333.503
			332.937	333.511
			332.927	333.523
			332.782	333.691
			332.566	333.817
			332.55	333.825
			332.535	333.827
			332.15	333.806
			331.777	333.645
			331.663	333.577
			331.415	333.413
			331.035	333.11
			330.68	332.801
			330.108	332.244
			329.539	331.662
			329.265	331.368
			328.34	330.369
			328.176	330.186
			327.885	329.875
			326.927	328.829
			325.797	327.626
			325.559	327.369
			325.344	327.147
			323.959	325.743
			322.238	324.105
			322.083	323.962
			321.941	323.833
			319.958	322.148
		Rotation rates (rad/min)	T-fluid (K)	T-solid (K)
		0.014	348.616	345.783
			346.129	343.958
			343.956	342.118
			343.916	342.082
			343.873	342.043
			341.971	340.242
			340.5	338.754
			340.321	338.57
			340.11	338.341
			338.926	337.083
			337.96	336.03
			337.658	335.708
			337.488	335.519
			336.564	334.527
			336.316	334.26
			335.745	333.683
			335.187	333.149
			334.865	332.877
			334.535	332.623
			334.269	332.458
			334.135	332.391
			333.819	332.292
			333.527	332.335
			333.497	332.347
			333.468	332.374
			333.331	332.523
			333.259	332.683
			333.227	332.759
			333.213	332.82
			333.174	333.007
			333.161	333.088
			333.148	333.158
			333.131	333.265
			333.12	333.326
			333.073	333.539
			333.071	333.548
			333.065	333.561
			332.976	333.766
			332.819	333.943
			332.807	333.954
			332.794	333.959
			332.472	334.007
			332.14	333.898
			332.037	333.845
			331.806	333.705
			331.45	333.435
			331.108	333.147
			330.557	332.619
			329.997	332.054
			329.727	331.764
			328.804	330.772
			328.64	330.589
			328.346	330.277
			327.377	329.22
			326.224	327.995
			325.98	327.732
			325.76	327.504
			324.334	326.063
			322.551	324.373
			322.391	324.224
			322.242	324.091
			320.175	322.345
		Rotation rates (rad/min)	T-fluid (K)	T-solid (K)
		0.015	348.512	345.656
			345.92	343.769
			343.663	341.868
			343.622	341.831
			343.577	341.791
			341.613	339.937
			340.104	338.413
			339.921	338.224
			339.705	337.992
			338.501	336.712
			337.527	335.652
			337.223	335.329
			337.052	335.14
			336.134	334.158
			335.888	333.897
			335.329	333.338
			334.792	332.834
			334.482	332.582
			334.174	332.359
			333.926	332.222
			333.807	332.173
			333.527	332.121
			333.289	332.223
			333.264	332.241
			333.245	332.276
			333.153	332.463
			333.122	332.648
			333.109	332.734
			333.109	332.801
			333.121	333.002
			333.135	333.086
			333.152	333.157
			333.175	333.267
			333.183	333.331
			333.192	333.562
			333.191	333.572
			333.189	333.587
			333.152	333.822
			333.047	334.044
			333.039	334.058
			333.029	334.066
			332.765	334.177
			332.471	334.118
			332.38	334.08
			332.165	333.962
			331.833	333.726
			331.503	333.459
			330.973	332.961
			330.424	332.414
			330.158	332.13
			329.24	331.149
			329.075	330.966
			328.779	330.652
			327.802	329.589
			326.629	328.344
			326.381	328.077
			326.154	327.844
			324.692	326.367
			322.851	324.627
			322.685	324.475
			322.531	324.336
			320.384	322.533
		Rotation rates (rad/min)	T-fluid (K)	T-solid (K)
		0.016	348.412	345.537
			345.719	343.59
			343.383	341.631
			343.34	341.593
			343.295	341.551
			341.273	339.647
			339.73	338.09
			339.543	337.898
			339.323	337.661
			338.102	336.365
			337.122	335.299
			336.816	334.976
			336.646	334.788
			335.734	333.818
			335.493	333.563
			334.945	333.024
			334.43	332.551
			334.132	332.32
			333.844	332.128
			333.615	332.016
			333.509	331.986
			333.264	331.979
			333.075	332.136
			333.056	332.159
			333.045	332.202
			332.994	332.422
			332.999	332.629
			333.004	332.722
			333.016	332.793
			333.074	333.004
			333.111	333.088
			333.156	333.157
			333.214	333.267
			333.239	333.333
			333.297	333.576
			333.299	333.587
			333.3	333.603
			333.308	333.862
			333.252	334.123
			333.248	334.14
			333.24	334.15
			333.029	334.322
			332.772	334.31
			332.691	334.286
			332.492	334.192
			332.182	333.99
			331.865	333.745
			331.357	333.279
			330.82	332.751
			330.557	332.474
			329.646	331.504
			329.482	331.322
			329.183	331.008
			328.201	329.94
			327.012	328.677
			326.759	328.404
			326.527	328.166
			325.032	326.657
			323.137	324.871
			322.967	324.714
			322.808	324.571
			320.585	322.713
		Rotation rates (rad/min)	T-fluid (K)	T-solid (K)
		0.017	348.316	345.423
			345.527	343.42
			343.115	341.405
			343.071	341.366
			343.025	341.323
			340.951	339.372
			339.377	337.785
			339.186	337.589
			338.963	337.349
			337.728	336.037
			336.745	334.969
			336.438	334.646
			336.268	334.46
			335.365	333.504
			335.128	333.257
			334.593	332.738
			334.1	332.298
			333.813	332.087
			333.546	331.926
			333.334	331.839
			333.242	331.827
			333.028	331.862
			332.885	332.069
			332.871	332.097
			332.867	332.146
			332.854	332.395
			332.891	332.618
			332.911	332.717
			332.935	332.791
			333.033	333.006
			333.091	333.09
			333.158	333.156
			333.249	333.264
			333.288	333.33
			333.39	333.581
			333.393	333.592
			333.397	333.61
			333.446	333.888
			333.434	334.183
			333.433	334.203
			333.427	334.215
			333.266	334.44
			333.042	334.473
			332.971	334.462
			332.787	334.39
			332.5	334.222
			332.196	333.999
			331.709	333.564
			331.184	333.057
			330.926	332.788
			330.024	331.832
			329.86	331.651
			329.561	331.336
			328.575	330.265
			327.372	328.989
			327.116	328.713
			326.88	328.471
			325.355	326.933
			323.411	325.103
			323.236	324.941
			323.071	324.795
			320.777	322.883
		Rotation rates (rad/min)	T-fluid (K)	T-solid (K)
		0.018	348.224	345.315
			345.343	343.257
			342.861	341.189
			342.815	341.149
			342.767	341.105
			340.645	339.11
			339.044	337.496
			338.849	337.297
			338.625	337.054
			337.377	335.729
			336.395	334.661
			336.087	334.339
			335.918	334.154
			335.026	333.217
			334.793	332.976
			334.272	332.48
			333.801	332.072
			333.526	331.883
			333.278	331.752
			333.083	331.69
			333.003	331.695
			332.82	331.77
			332.718	332.023
			332.709	332.055
			332.711	332.11
			332.731	332.382
			332.797	332.618
			332.831	332.721
			332.864	332.797
			332.997	333.013
			333.073	333.093
			333.161	333.155
			333.278	333.259
			333.33	333.323
			333.47	333.578
			333.475	333.589
			333.481	333.607
			333.566	333.9
			333.594	334.223
			333.595	334.246
			333.591	334.26
			333.476	334.534
			333.284	334.609
			333.222	334.612
			333.053	334.561
			332.787	334.425
			332.495	334.225
			332.03	333.822
			331.519	333.336
			331.266	333.076
			330.375	332.137
			330.211	331.957
			329.911	331.644
			328.926	330.573
			327.711	329.285
			327.453	329.006
			327.212	328.759
			325.661	327.195
			323.672	325.324
			323.492	325.159
			323.323	325.008
			320.962	323.046
		Rotation rates (rad/min)	T-fluid (K)	T-solid (K)
		0.019	348.135	345.211
			345.166	343.101
			342.617	340.983
			342.571	340.942
			342.522	340.897
			340.355	338.862
			338.73	337.222
			338.533	337.02
			338.306	336.775
			337.05	335.442
			336.069	334.375
			335.761	334.055
			335.594	333.872
			334.714	332.952
			334.486	332.72
			333.98	332.247
			333.53	331.873
			333.267	331.704
			333.039	331.603
			332.859	331.566
			332.791	331.587
			332.636	331.701
			332.573	331.994
			332.567	332.03
			332.575	332.09
			332.625	332.383
			332.716	332.628
			332.761	332.733
			332.804	332.809
			332.966	333.023
			333.058	333.099
			333.163	333.156
			333.304	333.253
			333.366	333.316
			333.54	333.569
			333.546	333.581
			333.554	333.599
			333.67	333.902
			333.733	334.249
			333.737	334.274
			333.734	334.289
			333.661	334.609
			333.498	334.724
			333.446	334.739
			333.291	334.71
			333.045	334.606
			332.766	334.427
			332.322	334.057
			331.826	333.594
			331.578	333.341
			330.699	332.422
			330.537	332.244
			330.237	331.932
			329.253	330.863
			328.03	329.566
			327.769	329.283
			327.525	329.033
			325.951	327.445
			323.92	325.535
			323.737	325.366
			323.563	325.212
			321.139	323.203
		Rotation rates (rad/min)	T-fluid (K)	T-solid (K)
		0.02	348.05	345.114
			344.996	342.952
			342.385	340.786
			342.338	340.744
			342.288	340.698
			340.08	338.624
			338.435	336.962
			338.235	336.757
			338.007	336.51
			336.745	335.169
			335.767	334.107
			335.46	333.79
			335.294	333.609
			334.429	332.71
			334.206	332.487
			333.714	332.037
			333.286	331.697
			333.035	331.549
			332.825	331.477
			332.661	331.464
			332.604	331.5
			332.475	331.649
			332.447	331.98
			332.445	332.019
			332.458	332.083
			332.535	332.391
			332.647	332.642
			332.703	332.748
			332.752	332.823
			332.941	333.031
			333.045	333.102
			333.165	333.153
			333.325	333.243
			333.397	333.303
			333.599	333.551
			333.606	333.563
			333.616	333.581
			333.759	333.89
			333.853	334.255
			333.859	334.282
			333.858	334.298
			333.822	334.658
			333.687	334.81
			333.643	334.837
			333.502	334.829
			333.276	334.757
			333.01	334.6
			332.588	334.264
			332.106	333.825
			331.863	333.582
			330.999	332.683
			330.838	332.508
			330.539	332.198
			329.559	331.134
			328.33	329.83
			328.067	329.545
			327.82	329.292
			326.226	327.682
			324.157	325.736
			323.97	325.564
			323.792	325.406
			321.308	323.351
		Rotation rates (rad/min)	T-fluid (K)	T-solid (K)
		0.021	347.968	345.02
			344.834	342.81
			342.164	340.598
			342.115	340.554
			342.064	340.508
			339.819	338.398
			338.157	336.716
			337.954	336.509
			337.725	336.26
			336.459	334.914
			335.487	333.858
			335.182	333.543
			335.017	333.365
			334.167	332.489
			333.95	332.275
			333.474	331.85
			333.068	331.544
			332.829	331.417
			332.636	331.374
			332.488	331.383
			332.441	331.434
			332.336	331.617
			332.34	331.98
			332.34	332.022
			332.358	332.09
			332.458	332.41
			332.589	332.664
			332.654	332.769
			332.709	332.843
			332.919	333.042
			333.034	333.108
			333.167	333.152
			333.343	333.234
			333.423	333.29
			333.648	333.531
			333.656	333.542
			333.667	333.56
			333.834	333.871
			333.956	334.251
			333.963	334.279
			333.963	334.297
			333.962	334.692
			333.853	334.88
			333.817	334.918
			333.689	334.929
			333.482	334.888
			333.229	334.754
			332.828	334.452
			332.361	334.036
			332.125	333.803
			331.276	332.927
			331.116	332.754
			330.819	332.448
			329.844	331.389
			328.611	330.08
			328.348	329.793
			328.098	329.537
			326.487	327.908
			324.383	325.928
			324.193	325.753
			324.01	325.592
			321.471	323.494
		Rotation rates (rad/min)	T-fluid (K)	T-solid (K)
		0.022	347.889	344.93
			344.677	342.673
			341.952	340.417
			341.902	340.373
			341.85	340.326
			339.571	338.182
			337.894	336.482
			337.69	336.273
			337.46	336.023
			336.193	334.674
			335.228	333.626
			334.924	333.314
			334.762	333.139
			333.929	332.288
			333.717	332.082
			333.256	331.683
			332.873	331.411
			332.645	331.305
			332.47	331.29
			332.336	331.321
			332.299	331.387
			332.217	331.6
			332.249	331.993
			332.253	332.037
			332.274	332.107
			332.394	332.436
			332.542	332.69
			332.613	332.794
			332.674	332.865
			332.902	333.054
			333.025	333.113
			333.168	333.151
			333.358	333.224
			333.444	333.278
			333.688	333.506
			333.697	333.518
			333.71	333.535
			333.897	333.844
			334.042	334.234
			334.051	334.264
			334.052	334.282
			334.083	334.709
			333.997	334.93
			333.969	334.979
			333.853	335.01
			333.665	334.999
			333.424	334.887
			333.045	334.619
			332.594	334.228
			332.364	334.005
			331.531	333.154
			331.374	332.984
			331.078	332.681
			330.11	331.63
			328.876	330.317
			328.612	330.029
			328.36	329.77
			326.735	328.123
			324.599	326.112
			324.406	325.935
			324.22	325.77
			321.627	323.63
		Rotation rates (rad/min)	T-fluid (K)	T-solid (K)
		0.023	347.812	344.844
			344.527	342.542
			341.749	340.244
			341.698	340.199
			341.646	340.151
			339.336	337.976
			337.647	336.261
			337.44	336.05
			337.211	335.798
			335.943	334.448
			334.987	333.41
			334.686	333.102
			334.526	332.93
			333.711	332.105
			333.505	331.909
			333.061	331.535
			332.699	331.299
			332.483	331.213
			332.324	331.225
			332.204	331.278
			332.176	331.357
			332.116	331.598
			332.174	332.016
			332.18	332.062
			332.205	332.134
			332.342	332.468
			332.503	332.721
			332.581	332.821
			332.646	332.889
			332.888	333.067
			333.018	333.119
			333.169	333.15
			333.369	333.213
			333.46	333.26
			333.721	333.479
			333.73	333.49
			333.744	333.507
			333.948	333.812
			334.113	334.208
			334.124	334.239
			334.126	334.258
			334.185	334.712
			334.121	334.963
			334.1	335.023
			333.997	335.072
			333.827	335.091
			333.598	335
			333.241	334.766
			332.805	334.401
			332.582	334.188
			331.767	333.362
			331.612	333.196
			331.319	332.896
			330.36	331.854
			329.126	330.542
			328.862	330.252
			328.607	329.992
			326.971	328.329
			324.806	326.289
			324.61	326.109
			324.42	325.941
			321.778	323.762
		Rotation rates (rad/min)	T-fluid (K)	T-solid (K)
		0.024	347.738	344.761
			344.382	342.415
			341.555	340.078
			341.503	340.032
			341.45	339.983
			339.111	337.779
			337.413	336.049
			337.205	335.837
			336.976	335.585
			335.711	334.236
			334.765	333.208
			334.466	332.905
			334.308	332.737
			333.512	331.938
			333.312	331.752
			332.885	331.404
			332.544	331.202
			332.34	331.136
			332.197	331.175
			332.09	331.248
			332.071	331.34
			332.03	331.608
			332.112	332.048
			332.12	332.095
			332.148	332.169
			332.301	332.506
			332.473	332.754
			332.556	332.851
			332.624	332.915
			332.877	333.08
			333.013	333.125
			333.169	333.149
			333.378	333.203
			333.473	333.245
			333.746	333.45
			333.756	333.46
			333.77	333.476
			333.988	333.774
			334.171	334.174
			334.183	334.205
			334.186	334.225
			334.271	334.703
			334.228	334.982
			334.213	335.051
			334.121	335.118
			333.969	335.165
			333.753	335.097
			333.417	334.897
			332.998	334.557
			332.781	334.356
			331.985	333.556
			331.832	333.393
			331.541	333.098
			330.593	332.067
			329.361	330.755
			329.097	330.465
			328.841	330.203
			327.195	328.527
			325.004	326.46
			324.806	326.276
			324.612	326.105
			321.923	323.889
		Rotation rates (rad/min)	T-fluid (K)	T-solid (K)
		0.025	347.667	344.681
			344.242	342.293
			341.368	339.918
			341.315	339.871
			341.261	339.822
			338.898	337.59
			337.191	335.848
			336.983	335.635
			336.754	335.382
			335.492	334.035
			334.558	333.02
			334.263	332.722
			334.108	332.557
			333.331	331.786
			333.138	331.611
			332.727	331.29
			332.407	331.122
			332.215	331.076
			332.088	331.141
			331.993	331.234
			331.983	331.337
			331.96	331.63
			332.063	332.088
			332.073	332.136
			332.104	332.211
			332.269	332.548
			332.45	332.79
			332.537	332.882
			332.607	332.942
			332.869	333.092
			333.009	333.13
			333.17	333.148
			333.384	333.193
			333.482	333.229
			333.764	333.419
			333.775	333.428
			333.79	333.444
			334.019	333.732
			334.217	334.133
			334.23	334.164
			334.234	334.184
			334.342	334.682
			334.318	334.987
			334.31	335.065
			334.229	335.149
			334.094	335.224
			333.89	335.177
			333.575	335.011
			333.172	334.698
			332.962	334.507
			332.186	333.736
			332.036	333.576
			331.748	333.286
			330.811	332.268
			329.583	330.958
			329.32	330.668
			329.062	330.404
			327.409	328.716
			325.194	326.623
			324.993	326.437
			324.796	326.263
			322.063	324.011
		Rotation rates (rad/min)	T-fluid (K)	T-solid (K)
		0.026	347.598	344.597
			344.106	342.171
			341.188	339.76
			341.134	339.713
			341.08	339.663
			338.694	337.407
			336.982	335.655
			336.772	335.44
			336.544	335.188
			335.288	333.845
			334.366	332.844
			334.074	332.551
			333.922	332.391
			333.166	331.649
			332.979	331.484
			332.585	331.19
			332.287	331.056
			332.106	331.031
			331.994	331.121
			331.912	331.233
			331.909	331.347
			331.903	331.663
			332.025	332.136
			332.037	332.185
			332.069	332.26
			332.246	332.594
			332.434	332.827
			332.524	332.914
			332.596	332.97
			332.864	333.105
			333.007	333.136
			333.17	333.148
			333.389	333.183
			333.488	333.214
			333.777	333.387
			333.788	333.396
			333.804	333.41
			334.041	333.687
			334.252	334.084
			334.266	334.116
			334.271	334.136
			334.399	334.65
			334.394	334.978
			334.392	335.065
			334.322	335.165
			334.203	335.266
			334.011	335.241
			333.717	335.109
			333.33	334.825
			333.127	334.646
			332.371	333.907
			332.224	333.752
			331.94	333.468
			331.015	332.463
			329.793	331.155
			329.53	330.865
			329.271	330.599
			327.613	328.901
			325.377	326.783
			325.174	326.594
			324.974	326.418
			322.199	324.13
		Rotation rates (rad/min)	T-fluid (K)	T-solid (K)
		0.027	347.531	344.53
			343.975	342.062
			341.015	339.615
			340.961	339.567
			340.906	339.516
			338.499	337.235
			336.783	335.474
			336.572	335.258
			336.345	335.006
			335.096	333.668
			334.188	332.681
			333.9	332.393
			333.751	332.237
			333.015	331.526
			332.835	331.371
			332.458	331.104
			332.181	331.004
			332.011	330.998
			331.913	331.111
			331.843	331.241
			331.847	331.365
			331.858	331.7
			331.997	332.186
			332.01	332.236
			332.045	332.31
			332.231	332.64
			332.424	332.864
			332.516	332.946
			332.59	332.997
			332.861	333.116
			333.005	333.14
			333.17	333.146
			333.391	333.173
			333.492	333.199
			333.785	333.355
			333.796	333.363
			333.812	333.377
			334.056	333.641
			334.278	334.033
			334.292	334.065
			334.298	334.085
			334.445	334.612
			334.456	334.963
			334.46	335.058
			334.4	335.174
			334.296	335.301
			334.117	335.296
			333.843	335.197
			333.474	334.937
			333.278	334.769
			332.543	334.056
			332.398	333.905
			332.118	333.625
			331.207	332.635
			329.991	331.334
			329.73	331.044
			329.47	330.778
			327.808	329.072
			325.553	326.932
			325.348	326.742
			325.145	326.563
			322.33	324.242
		Rotation rates (rad/min)	T-fluid (K)	T-solid (K)
		0.028	347.465	344.458
			343.848	341.951
			340.848	339.471
			340.793	339.422
			340.738	339.371
			338.312	337.067
			336.594	335.299
			336.383	335.083
			336.157	334.831
			334.916	333.499
			334.022	332.528
			333.738	332.247
			333.593	332.095
			332.879	331.415
			332.705	331.27
			332.345	331.031
			332.089	330.964
			331.93	330.977
			331.846	331.114
			331.787	331.26
			331.798	331.394
			331.824	331.748
			331.978	332.242
			331.993	332.292
			332.029	332.366
			332.222	332.689
			332.419	332.903
			332.513	332.978
			332.587	333.024
			332.861	333.128
			333.005	333.145
			333.171	333.146
			333.391	333.164
			333.493	333.185
			333.789	333.323
			333.8	333.331
			333.816	333.343
			334.065	333.593
			334.295	333.977
			334.31	334.008
			334.316	334.029
			334.48	334.566
			334.507	334.936
			334.515	335.038
			334.466	335.169
			334.377	335.321
			334.209	335.337
			333.956	335.27
			333.603	335.037
			333.415	334.88
			332.701	334.198
			332.56	334.051
			332.284	333.778
			331.387	332.804
			330.179	331.509
			329.919	331.22
			329.659	330.953
			327.995	329.239
			325.722	327.079
			325.516	326.886
			325.31	326.705
			322.458	324.353
		Rotation rates (rad/min)	T-fluid (K)	T-solid (K)
		0.029	347.401	344.389
			343.724	341.845
			340.687	339.332
			340.631	339.282
			340.576	339.231
			338.133	336.906
			336.414	335.132
			336.203	334.915
			335.979	334.664
			334.747	333.34
			333.868	332.386
			333.589	332.111
			333.446	331.964
			332.754	331.315
			332.588	331.181
			332.245	330.969
			332.008	330.935
			331.86	330.967
			331.79	331.126
			331.742	331.289
			331.76	331.431
			331.799	331.801
			331.966	332.302
			331.983	332.352
			332.02	332.425
			332.219	332.739
			332.419	332.94
			332.514	333.01
			332.588	333.05
			332.862	333.138
			333.005	333.149
			333.17	333.146
			333.391	333.156
			333.492	333.172
			333.788	333.292
			333.799	333.299
			333.815	333.31
			334.067	333.544
			334.304	333.918
			334.319	333.949
			334.326	333.969
			334.505	334.513
			334.547	334.901
			334.56	335.009
			334.52	335.154
			334.446	335.33
			334.29	335.365
			334.057	335.331
			333.721	335.125
			333.54	334.98
			332.848	334.33
			332.71	334.187
			332.438	333.92
			331.556	332.963
			330.357	331.677
			330.099	331.387
			329.839	331.12
			328.174	329.4
			325.886	327.22
			325.678	327.026
			325.469	326.842
			322.581	324.459
		Rotation rates (rad/min)	T-fluid (K)	T-solid (K)
		0.03	347.339	344.321
			343.604	341.741
			340.531	339.197
			340.474	339.147
			340.419	339.094
			337.961	336.751
			336.243	334.972
			336.032	334.755
			335.809	334.504
			334.588	333.189
			333.724	332.253
			333.45	331.985
			333.311	331.843
			332.641	331.225
			332.481	331.103
			332.155	330.918
			331.939	330.916
			331.802	330.966
			331.744	331.147
			331.707	331.325
			331.73	331.475
			331.783	331.86
			331.962	332.364
			331.98	332.413
			332.018	332.485
			332.221	332.789
			332.423	332.978
			332.518	333.04
			332.592	333.076
			332.864	333.148
			333.007	333.153
			333.17	333.145
			333.388	333.149
			333.489	333.16
			333.784	333.262
			333.795	333.268
			333.811	333.278
			334.065	333.494
			334.307	333.857
			334.322	333.887
			334.33	333.908
			334.522	334.455
			334.577	334.858
			334.595	334.973
			334.564	335.131
			334.504	335.33
			334.36	335.385
			334.146	335.383
			333.827	335.203
			333.653	335.07
			332.984	334.451
			332.849	334.314
			332.581	334.053
			331.715	333.114
			330.527	331.836
			330.27	331.548
			330.01	331.28
			328.346	329.556
			326.044	327.358
			325.834	327.162
			325.623	326.975
			322.702	324.564
		Rotation rates (rad/min)	T-fluid (K)	T-solid (K)
		0.031	347.279	344.256
			343.487	341.64
			340.38	339.066
			340.323	339.015
			340.267	338.963
			337.796	336.601
			336.08	334.818
			335.869	334.601
			335.648	334.352
			334.438	333.047
			333.591	332.129
			333.321	331.868
			333.185	331.73
			332.538	331.146
			332.385	331.034
			332.076	330.876
			331.879	330.906
			331.753	330.975
			331.708	331.175
			331.681	331.368
			331.71	331.526
			331.774	331.922
			331.964	332.428
			331.983	332.476
			332.021	332.546
			332.228	332.839
			332.43	333.014
			332.525	333.069
			332.598	333.099
			332.868	333.156
			333.009	333.156
			333.17	333.145
			333.385	333.142
			333.484	333.149
			333.776	333.233
			333.787	333.238
			333.804	333.247
			334.058	333.445
			334.303	333.794
			334.319	333.824
			334.327	333.844
			334.531	334.392
			334.599	334.809
			334.621	334.93
			334.599	335.1
			334.552	335.321
			334.419	335.395
			334.225	335.424
			333.922	335.271
			333.756	335.15
			333.109	334.564
			332.978	334.431
			332.715	334.176
			331.865	333.256
			330.688	331.988
			330.433	331.701
			330.173	331.433
			328.511	329.705
			326.197	327.491
			325.986	327.293
			325.773	327.104
			322.819	324.664
		Rotation rates (rad/min)	T-fluid (K)	T-solid (K)
		0.032	347.22	344.192
			343.373	341.542
			340.234	338.939
			340.176	338.888
			340.119	338.835
			337.637	336.456
			335.924	334.671
			335.713	334.454
			335.494	334.206
			334.296	332.912
			333.466	332.013
			333.201	331.759
			333.069	331.627
			332.445	331.075
			332.299	330.974
			332.007	330.844
			331.829	330.905
			331.713	330.991
			331.68	331.211
			331.663	331.416
			331.696	331.581
			331.772	331.989
			331.971	332.493
			331.991	332.541
			332.03	332.608
			332.239	332.888
			332.441	333.049
			332.535	333.097
			332.607	333.122
			332.873	333.164
			333.011	333.158
			333.17	333.145
			333.381	333.136
			333.478	333.139
			333.767	333.205
			333.777	333.209
			333.794	333.217
			334.047	333.397
			334.295	333.731
			334.311	333.759
			334.319	333.779
			334.533	334.326
			334.613	334.755
			334.639	334.881
			334.626	335.062
[truncated: 4,931 more rows]
